# Supplementary material for: Development of Polymer Composites Using Surface-Modified Olive Pit Powder for Fused Granular Fabrication
Source: Polymers (Basel). 2024 Oct 24;16(21):2981. doi: 10.3390/polym16212981 (PMC11548441; doi:10.3390/polym16212981)
Supplement: Supplementary file 1 [file polymers-16-02981-s001.zip]

Archive with 1 entries (1 files):
- polymers-3256334-supplementary.pdf
